# Supplementary material for: Effect of biological maturation on strength-related adaptations in young soccer players
Source: PLoS One. 2019 Jul 5;14(7):e0219355. doi: 10.1371/journal.pone.0219355 (PMC6611603; doi:10.1371/journal.pone.0219355)
Supplement: S1 File — (XLSX) [file pone.0219355.s001.xlsx]

## Sheet: Sample
	INT/CONT	GRUPO mad	Edad	Peso (kg)	Talla (cm)	Talla sentado (cm)	Talla piernas (cm)	DATO SENTADO	± PVC	Edad PVC	RM_1	PP_1	30m_1	Ttest_1	RM_2	PP_2	30m_2	Ttest_2	Delta_Cambio_RM	Delta_Cambio_PP	Delta_Cambio_30	Delta_Cambio_Tt
001	C	1	12.1834	34.2	138.7	71.7	67	126.5	-2.42389	14.6073	58	851.8	5.06	9.51	67	956.6	4.9	8.99	15.5172	12.3034	-3.16206	-5.46793
002	C	1	12.4654	34.3	141.6	72.9	68.7	127.7	-2.19133	14.6568	49	484.2	4.92	9.56	53	512.1	4.66	9.4	8.16327	5.76208	-5.28455	-1.67364
003	C	1	11.8631	37.3	145.9	75.8	70.1	130.6	-2.10528	13.9684	48	457.1	5.32	9.64	46	519.7	5.22	9.97	-4.16667	13.695	-1.8797	3.42324
004	C	1	12.1068	43.5	142.6	75.6	67	130.4	-1.90952	14.0163	58	555.6	5.25	9.25	58	597.1	5.04	9.27	0	7.4694	-4	0.216216
005	C	1	12.1889	43.5	154.5	77.3	77.2	132.1	-1.74058	13.9295	48	452.9	5.14	9.64	53	643.9	5.15	9.15	10.4167	42.1727	0.194553	-5.08299
006	C	1	12.3176	41.4	155.5	77.4	78.1	132.2	-1.70902	14.0266	55	470.7	4.68	8.68	58	649.5	4.6	8.84	5.45455	37.986	-1.7094	1.84332
007	C	1	12.8022	52.3	151.8	74.8	77	129.6	-1.6159	14.4181	56	476.6	5.58	10.1	57	559.8	5.45	9.81	1.78571	17.457	-2.32975	-2.87129
008	C	1	11.9124	53.5	156.6	79.1	77.5	133.9	-1.52878	13.4412	67	783.7	5.51	10.45	60	664.3			-10.4478	-15.2354
009	C	1	13.347	43.4	154.1	76	78.1	130.8	-1.39693	14.7439	73	742.1	5.11	9.35	64	622.5	5.22	9.02	-12.3288	-16.1164	2.15264	-3.52941
010	C	1	12.0849	55.9	153.4	79.7	73.7	134.5	-1.3411	13.426	55	561.7	5.63	9.99	51	584.1	5.42	9.78	-7.27273	3.98789	-3.73002	-2.1021
011	C	1	13.0787	52.2	159.7	77.8	81.9	132.6	-1.20021	14.2789	50	593.6	5.07	9.07	63	720.1			26	21.3106
012	C	1	13.1745	44.5	160.3	78.8	81.5	133.6	-1.15489	14.3294	51	416.6	5.44	10.22	52	509.2	5.48	9.42	1.96078	22.2276	0.735294	-7.82779
013	C	1	14.13	48.3	157.4	78.5	78.9	133.3	-0.705396	14.8354	88	718.4	4.58	8.47	90	1018.1	4.38	8.63	2.27273	41.7177	-4.36681	1.88902
014	C	2	13.5469	57.8	163.4	82.6	80.8	137.4	-0.363696	13.9106	59	587.5	5.14	9.11	50	209.5	5.31	9.02	-15.2542	-64.3404	3.30739	-0.987925
015	C	2	14.6612	60.3	171.7	83.8	87.9	138.6	0.286149	14.375	107	1151.2			100	1043.8	4.4	8.82	-6.54206	-9.3294
016	C	3	14.5024	55.4	164.6	86.7	77.9	141.5	0.558732	13.9437	101	1268.2	4.25	8.28	106	1257.7	4.13	7.85	4.9505	-0.827945	-2.82353	-5.19324
017	C	3	14.2971	73.8	174.9	86.9	88	141.7	0.674956	13.6221	67	368.1	4.94	8.84	71	673.1	5.01	9.14	5.97015	82.8579	1.417	3.39367
018	C	3	13.3498	61.5	175.6	93.9	81.7	148.7	0.875969	12.4738	80	773.9	4.85	8.81	87	1016.3	4.8	8.75	8.75	31.3219	-1.03093	-0.681044
019	C	3	14.7488	62.8	169.5	88	81.5	142.8	0.922003	13.8268	82	578.5	4.6	8.87	83	794.1			1.21951	37.2688
020	C	3	15.822	55	172.9	91.6	81.3	146.4	1.82873	13.9933	69	683.6	4.6	9.05	71	730.2			2.89855	6.81685
021	I	1	12.2136	31.5	141.1	71	70.1	125.8	-2.54289	14.7564	36	373.6	5.01	10.01	39	397.8	5.11	9.05	8.33333	6.47752	1.99601	-9.59041
022	I	1	12.3258	34.4	150	74.4	75.6	129.2	-2.11949	14.4453	40	476.7	5.12	9.44	53	411.4	5.15	9.49	32.5	-13.6983	0.585938	0.529661
023	I	1	12.3614	40.9	149.3	73.7	75.6	128.5	-2.07938	14.4408	46	433.8	4.92	9.42	59	453.8	4.98	9.11	28.2609	4.61042	1.21951	-3.29087
024	I	1	12.5777	39.4	150.3	73.6	76.7	128.4	-2.0308	14.6085	44	328.5	4.9	9.16	55	490.2	5.1	9.16	25	49.2237	4.08163	0
025	I	1	12.3696	41.5	145.3	74.3	71	129.1	-1.98138	14.351	50	609.1	4.82	9.91	70	843.2	4.78	8.77	40	38.4338	-0.829876	-11.5035
026	I	1	12.5859	41	148.3	75.6	72.7	130.4	-1.76964	14.3555	52	503.6	4.72		66	623.4	4.66	9.41	26.9231	23.7887	-1.27119
027	I	1	12.3504	45.9	156.9	76.6	80.3	131.4	-1.72242	14.0729	69	972.2	4.93	9.58	86	967.8	5.11	9.32	24.6377	-0.452582	3.65112	-2.71399
028	I	1	12.8843	37	148.9	75.6	73.3	130.4	-1.70762	14.5919	35	256.9	4.49	9.47	61	489.8	4.64	8.91	74.2857	90.6578	3.34076	-5.91341
029	I	1	12.4216	36	147.4	77.6	69.8	132.4	-1.69567	14.1173	45	360.4	5.08	8.96	51	482.8	5.06	8.7	13.3333	33.9623	-0.393701	-2.90179
030	I	1	12.4244	41	152.4	77.2	75.2	132	-1.67973	14.1041	34	297.9	4.83	9.34	64	625	4.53	8.75	88.2353	109.802	-6.21118	-6.31692
031	I	1	12.8569	38.4	145.7	75.7	70	130.5	-1.67052	14.5275	43	449.9	4.6	9.05	60	523.7	4.78	9.07	39.5349	16.4036	3.91304	0.220994
032	I	1	12.6352	46.4	153.5	75.9	77.6	130.7	-1.65854	14.2937	34	430	4.79	9.58	63	592.7	4.73	8.91	85.2941	37.8372	-1.25261	-6.99374
033	I	1	12.9747	40.2	156	75.9	80.1	130.7	-1.62117	14.5958	47	544.5	4.91	9.74	58	642.3	5.05	9.15	23.4043	17.9614	2.85132	-6.05749
034	I	1	12.0931	44.3	154.8	79.2	75.6	134	-1.56776	13.6608	35	296.6	4.51	9.38	66	707.8	4.41	9.11	88.5714	138.638	-2.21729	-2.87846
035	I	1	12.0438	46.9	153.4	79.2	74.2	134	-1.54688	13.5907	47	482.5	4.87	9.32	63	640.5	4.8	8.89	34.0426	32.7461	-1.43737	-4.61373
036	I	1	12.4627	48.2	156.7	79.3	77.4	134.1	-1.34151	13.8042	79	988.3	4.48	9.13	87	903.4	4.32	8.84	10.1266	-8.59051	-3.57143	-3.17634
037	I	1	12.5969	37.2	148	80.6	67.4	135.4	-1.27428	13.8711	54	614.2	4.73	9.34	55	693	4.76	8.83	1.85185	12.8297	0.634249	-5.46039
038	I	1	12.5558	50.8	154.1	80	74.1	134.8	-1.17415	13.7299	53	748.6	4.76	10.05	72	819.8	4.88	9.22	35.8491	9.51109	2.52101	-8.25871
039	I	1	13.0157	46.6	154.1	78.8	75.3	133.6	-1.16493	14.1807	52	520.6	5.1	10.32	58	578.7	5.02	9.16	11.5385	11.1602	-1.56863	-11.2403
040	I	1	12.7721	48.4	154	79.9	74.1	134.7	-1.1224	13.8945	57	539.4	4.63	9.49	66	698.7	4.8	9.27	15.7895	29.5328	3.67171	-2.31823
041	I	1	13.0075	44.6	154.9	79.6	75.3	134.4	-1.11034	14.1179	59	754.2	4.76	9.3	74	799.1	4.67	8.49	25.4237	5.95333	-1.89076	-8.70968
042	I	1	13.8973	42	143.7	76.1	67.6	130.9	-1.10379	15.0011	35	289			63	667.4	4.94	9.11	80	130.934
043	I	1	12.6982	44.1	155.3	81	74.3	135.8	-1.10237	13.8005	51	544.2	4.66	9.13	82	896.6	4.33	9	60.7843	64.7556	-7.08155	-1.42388
044	I	1	12.6762	49.5	161.3	80.7	80.6	135.5	-1.08855	13.7648	35	416.3	4.86	9.52	48	496	4.83	8.85	37.1429	19.1448	-0.617284	-7.03782
045	I	1	13.8809	37.8	153.3	77.4	75.9	132.2	-1.07932	14.9602	46	525.9	5.05	8.96	54	539.7	4.91	8.88	17.3913	2.62407	-2.77228	-0.892857
046	I	1	12.9199	51.3	163	79.8	83.2	134.6	-1.06457	13.9845	46	516.2	4.81	8.52	88	987	4.71	8.68	91.3043	91.205	-2.079	1.87793
047	I	1	13.3306	47	151.8	78.6	73.2	133.4	-1.03024	14.3608	49	543.5	5.23	9.31	75	646.8			53.0612	19.0064
048	I	1	13.5825	48	152.9	77.7	75.2	132.5	-1.0173	14.5998	68	866.9	4.84	8.59	82	1039.3	4.65	8.47	20.5882	19.887	-3.92562	-1.39697
049	I	1	13.6975	47.5	150.2	77.5	72.7	132.3	-0.981265	14.6787	49	221.4	5.04	9.41	68	781.4	5.27	9.24	38.7755	252.936	4.56349	-1.80659
050	I	1	13.3881	45.4	156.3	79.6	76.7	134.4	-0.934574	14.3227	48	497.3	4.89	8.51	65	749	4.97	8.33	35.4167	50.6133	1.63599	-2.11516
051	I	1	12.6297	54.7	158.9	81.6	77.3	136.4	-0.925732	13.5554	61	771.5	4.8	10.34	79	967	4.66	9.02	29.5082	25.3402	-2.91667	-12.766
052	I	1	12.4846	51.5	165.4	82.9	82.5	137.7	-0.914768	13.3994	54	624.8	4.97	9.28	77	743	4.81	9.02	42.5926	18.9181	-3.21932	-2.80172
053	I	1	13.4209	44.5	160.2	80.1	80.1	134.9	-0.892305	14.3132	51	599.8	4.8	8.51	72	813.3	4.7	8.35	41.1765	35.5952	-2.08333	-1.88014
054	I	1	13.0048	51.3	161	80.9	80.1	135.7	-0.891339	13.8961	56	681	4.83	9.55	75	724.8	4.86	8.92	33.9286	6.43172	0.621118	-6.59686
055	I	1	13.0513	47.5	158.6	81.7	76.9	136.5	-0.822881	13.8742	52	433.9	4.81	9.28	64	637.2	4.69	9.02	23.0769	46.8541	-2.4948	-2.80172
056	I	1	13.0103	46.3	161.2	82.1	79.1	136.9	-0.822779	13.833	68	712.7	4.98	9.61	69	814.2	4.89	9.01	1.47059	14.2416	-1.80723	-6.2435
057	I	1	12.6543	55.9	159	82.4	76.6	137.2	-0.80868	13.463	54	656.3			71	708.5	5.27	9.68	31.4815	7.95368
058	I	1	13.0376	50.1	163.5	82.9	80.6	137.7	-0.6726	13.7102	54	478.6	4.7	9.51	66	772.9	4.41	8.81	22.2222	61.4919	-6.17021	-7.36067
059	I	1	12.6817	50.4	161	84.6	76.4	139.4	-0.6376	13.3193	61	737.6	5	9.52	88	881.9	4.8	9.01	44.2623	19.5634	-4	-5.35714
060	I	1	13.3224	49.8	157.4	82.1	75.3	136.9	-0.612364	13.9347	50	576.5	4.51	8.3	77	748.5	4.58	8.52	54	29.8352	1.55211	2.6506
061	I	1	12.8953	52.3	165.6	84.2	81.4	139	-0.566712	13.462	37	432.2	4.34	9.04	70	583.1	4.41	8.24	89.1892	34.9144	1.6129	-8.84956
062	I	1	12.8268	53.4	166.8	84.6	82.2	139.4	-0.542023	13.3689	96	847	4.86	9.4	73	765.1	4.54	8.72	-23.9583	-9.66942	-6.58436	-7.23404
063	I	1	13.0075	49.8	161.1	84.3	76.8	139.1	-0.522968	13.5305	52	448	4.96	8.78	56	551.7	4.88	8.81	7.69231	23.1473	-1.6129	0.341686
064	I	2	12.8843	55.8	163.6	84.4	79.2	139.2	-0.49414	13.3785	60	636.8	4.44	8.6	95	947.1	4.42	8.66	58.3333	48.728	-0.45045	0.697674
065	I	2	13.2266	58.6	167.9	82.9	85	137.7	-0.485289	13.7118	77	714	4.8	8.83	110	949.3	4.46	8.49	42.8571	32.9552	-7.08333	-3.85051
066	I	2	14.4641	52	155.5	79.2	76.3	134	-0.402093	14.8662	67	821.2	4.99	9.07	82	1020.5	4.97	9.16	22.3881	24.2694	-0.400802	0.992282
067	I	2	14.7762	41.4	155.4	79.6	75.8	134.4	-0.366743	15.1429	59	502.8			69	703.4	4.86	8.79	16.9492	39.8966
068	I	2	13.2895	53.2	165	84.9	80.1	139.7	-0.284005	13.5735	88	863.9	4.55	8.59	92	1036.9	4.47	8.4	4.54545	20.0255	-1.75824	-2.21187
069	I	2	12.8679	57.3	164.6	86.3	78.3	141.1	-0.270443	13.1383	57	566.1	4.83	9.09	81	806.8	5.07	9.09	42.1053	42.519	4.96894	0
070	I	2	13.0897	54.6	164.9	85.8	79.1	140.6	-0.256853	13.3465	73	865.9	4.41	8.34	93	1032.3	4.21	8.05	27.3973	19.217	-4.53515	-3.47722
071	I	2	13.6947	52.6	162.6	83.6	79	138.4	-0.243805	13.9385	76	859.4	4.77	8.87	70	942.8	4.5	8.37	-7.89474	9.70444	-5.66038	-5.63698
072	I	2	14.7488	49.1	158.8	80	78.8	134.8	-0.238764	14.9876	83	809.9	4.77	8.63	83	975.5	4.63	8.48	0	20.447	-2.93501	-1.73812
073	I	2	12.9418	56.8	172.2	86.7	85.5	141.5	-0.215983	13.1578	38	355.5	4.57	9.05	64	591.4	4.26	8.62	68.4211	66.3572	-6.78337	-4.75138
074	I	2	14.0835	53.6	158	82.1	75.9	136.9	-0.205103	14.2886	82	826.5	4.57	8.48	87	875.2	4.49	8.02	6.09756	5.89232	-1.75055	-5.42453
075	I	2	13.4593	55.9	164.5	84.6	79.9	139.4	-0.198506	13.6578	103	1123	4.58	8.69	118	1222.5	4.3	8.48	14.5631	8.8602	-6.11354	-2.41657
076	I	2	14.0315	59.6	160.3	82	78.3	136.8	-0.169612	14.2011	44	572.2	4.58	8.8	119	1290	4.49	8.4	170.455	125.446	-1.96507	-4.54545
077	I	2	13.6482	49.5	163.4	84.8	78.6	139.6	-0.169134	13.8173	58	563.7	4.57	8.22	78	737.5	4.59	8.36	34.4828	30.832	0.437637	1.70316
078	I	2	13.8617	58.4	166.5	83.4	83.1	138.2	-0.128722	13.9905	67	747.1	4.41	8.49	111	1407.9	4.31	8.44	65.6716	88.4487	-2.26757	-0.588928
079	I	2	13.8289	54.1	171.1	84.9	86.2	139.7	-0.03975	13.8686	50	541.5	4.89	9.12	62	797.6	5.16	9.46	24	47.2946	5.52147	3.72807
080	I	2	13.7358	56.3	162.6	85.2	77.4	140	0.0201792	13.7156	77	857.4	4.38	8.31	102	1221.9	4.47	8.08	32.4675	42.5122	2.05479	-2.76775
081	I	2	13.5606	58.3	170.8	86	84.8	140.8	0.0242524	13.5363	48	481.6	4.72	8.64	79	750.2	4.63	8.78	64.5833	55.7724	-1.90678	1.62037
082	I	2	13.8289	50.7	171.1	85.9	85.2	140.7	0.0375726	13.7913	59	525.8	4.68	8.72	72	643.3	4.61	8.14	22.0339	22.3469	-1.49573	-6.65138
083	I	2	12.6105	66.7	170.7	89.7	81	144.5	0.0909494	12.5196	98	1111	4.52	8.71	129	1161.6	4.35	7.77	31.6327	4.55446	-3.76106	-10.7922
084	I	2	14.3025	56.2	162.5	83.6	78.9	138.4	0.0943532	14.2082	98	1123	4.54	8.39	90	964.5	4.59	8.32	-8.16327	-14.114	1.10132	-0.834327
085	I	2	13.9165	59.5	169	85.2	83.8	140	0.120905	13.7956	99	1137	4.79	8.9	113	1235.9	4.61	8.46	14.1414	8.69833	-3.75783	-4.94382
086	I	2	14.0205	54.5	166.6	85.5	81.1	140.3	0.150806	13.8697	76	885.8	4.84	8.75	94	920.6	4.7	8.54	23.6842	3.92865	-2.89256	-2.4
087	I	2	15.0198	50.2	162.5	82.6	79.9	137.4	0.215973	14.8039	94	1254.5	4.15	8.01	107	1256.5	4.16	8.09	13.8298	0.159426	0.240964	0.998752
088	I	2	13.7988	53.3	171.1	87.2	83.9	142	0.216572	13.5822	63	821.6	4.57	8.42	77	909.4	4.5	8.27	22.2222	10.6865	-1.53173	-1.78147
089	I	2	13.7741	53.6	167	87.4	79.6	142.2	0.2473	13.5268	72	622.8			74	696.4	4.56	8.32	2.77778	11.8176
090	I	2	14.4586	56.1	163.4	84.4	79	139.2	0.262691	14.1959	91	936.9	4.53	8.8	92	906.7	4.52	8.6	1.0989	-3.2234	-0.220751	-2.27273
091	I	2	13.8261	62.7	163	86.5	76.5	141.3	0.308702	13.5174	62	456.6	4.42	8.72	77	719.9	4.48	9.24	24.1935	57.6654	1.35747	5.9633
092	I	2	14.4723	57.8	170.9	85.2	85.7	140	0.351488	14.1208	76	825.7	4.34	8.76	109	1178.8	4.23	8.45	43.4211	42.7637	-2.53456	-3.53881
093	I	2	13.3169	59	171.8	89.8	82	144.6	0.358527	12.9584	62	785.6	4.62	8.65	105	1176.1	4.57	8.36	69.3548	49.7072	-1.08225	-3.3526
094	I	2	14.3463	61.8	163.2	85.3	77.9	140.1	0.403349	13.943	106	1430.8	4.33	8.35	114	1417.3			7.54717	-0.943528
095	I	2	14.9268	53.8	167	84.2	82.8	139	0.404282	14.5225	72	701.8	4.6	8.73	97	998.9	4.48	8.07	34.7222	42.334	-2.6087	-7.56014
096	I	2	13.6783	49.2	172.3	89.8	82.5	144.6	0.411566	13.2667	68	635.2	4.57	8.52	76	805.8	4.64	8.24	11.7647	26.8577	1.53173	-3.28638
097	I	2	13.8919	59.4	171.7	87.9	83.8	142.7	0.427095	13.4648	76	895.9	4.48	8.58	89	916.6	4.32	7.99	17.1053	2.31053	-3.57143	-6.87646
098	I	2	14.3326	62.6	171.4	86	85.4	140.8	0.448937	13.8837	93	928	4.58	8.8	123	1292.5	4.3	8	32.2581	39.278	-6.11354	-9.09091
099	I	2	13.7413	66.2	169.5	87.9	81.6	142.7	0.452716	13.2886	72	868.6	4.59	8.92	124	1284.4	4.57	8.15	72.2222	47.8701	-0.43573	-8.63229
100	I	3	14.4723	64.7	175	85.9	89.1	140.7	0.510305	13.962	81	746.4	5	8.66	119	1172.9	4.73	8.27	46.9136	57.1409	-5.4	-4.50346
101	I	3	13.8782	57.5	168.8	88.9	79.9	143.7	0.527102	13.3511	52	642.6	4.45	8.38	76	925.8	4.5	8.47	46.1538	44.071	1.1236	1.07399
102	I	3	14.9295	51.7	146.1	84.3	61.8	139.1	0.533252	14.3962	76	744.3	4.76	8.46	81	919.7	4.66	8.55	6.57895	23.5658	-2.10084	1.06383
103	I	3	13.7029	61.5	175.8	89.6	86.2	144.4	0.5527	13.1502	72	756.8	4.25	8.51	73	704.1	4.15	8.19	1.38889	-6.96353	-2.35294	-3.76028
104	I	3	14.0068	56	176.2	89.1	87.1	143.9	0.570804	13.436	78	660.8	4.56	8.82	80	802.2	4.71	8.31	2.5641	21.3983	3.28947	-5.78231
105	I	3	14.475	54.6	171.4	87.5	83.9	142.3	0.602023	13.873	70	748.1	5.11	10.12	64	632.6	5.1	9.43	-8.57143	-15.4391	-0.195695	-6.81818
106	I	3	14.8419	65.6	171.8	85.7	86.1	140.5	0.690612	14.1513	132	1614.6	4.25	8.02	132	1840.3			0	13.9787
107	I	3	14.6338	60.7	172	87.4	84.6	142.2	0.74557	13.8882	74	932.5	4.54	8.49	81	974.5	4.57	9.23	9.45946	4.50402	0.660793	8.71614
108	I	3	14.6667	58.5	170.8	87.6	83.2	142.4	0.764514	13.9022	77	775.2	4.31	9.06	95	899	4.34	8.77	23.3766	15.9701	0.696056	-3.20088
109	I	3	14.8063	61	175.9	87.2	88.7	142	0.785973	14.0203	79	853.9	4.81	8.78	82	1021.1	4.8	8.8	3.79747	19.5807	-0.2079	0.22779
110	I	3	14.4997	58.3	177.2	88.8	88.4	143.6	0.803361	13.6963	84	973.7	4.35	8.26	107	1367.7	4.24	8.22	27.381	40.4642	-2.52874	-0.484262
111	I	3	14.4093	57.3	169.5	89	80.5	143.8	0.803972	13.6053	89	921.7	4.24	7.89	87	1088.4	4.43	7.8	-2.24719	18.0861	4.48113	-1.14068
112	I	3	14.6475	63.9	166	87.2	78.8	142	0.804297	13.8432	88	970.1	4.46	8.39	94	1016.8	4.38	8.21	6.81818	4.81394	-1.79372	-2.14541
113	I	3	14.5435	63.4	168.7	88	80.7	142.8	0.831905	13.7116	83	668.7	4.35	8.41	89	979.1	4.47	8.44	7.22892	46.4184	2.75862	0.356718
114	I	3	14.3217	63.8	176.3	89.2	87.1	144	0.841316	13.4804	110	1055.3	4.52	8.22	106	1039.3	4.25	8.3	-3.63636	-1.51616	-5.97345	0.973236
115	I	3	13.8919	67.4	167.5	90.8	76.7	145.6	0.902408	12.9894	79	833.2	5.12	9.36	102	1089.6	4.81	8.67	29.1139	30.7729	-6.05469	-7.37179
116	I	3	14.2971	60.2	173	90.3	82.7	145.1	0.933601	13.3635	94	995.9	4.59	8.34	128	1354.7	4.77	8.32	36.1702	36.0277	3.92157	-0.239808
117	I	3	15.8001	56.5	161.9	84.6	77.3	139.4	0.949243	14.8509	90	988.3	4.27	8.73	103	1199.3	4.27	8.51	14.4444	21.3498	0	-2.52005
118	I	3	14.0945	67.5	172.4	91	81.4	145.8	1.01458	13.0799	103	1323.8	4.49	8.02	112		4.36	7.84	8.73786		-2.89532	-2.24439
119	I	3	14.037	74.3	176.7	91.2	85.5	146	1.08119	12.9558	84	854.8	4.68	9.08	110	930.2	4.77	9.05	30.9524	8.82078	1.92308	-0.330396
120	I	3	14.9678	67.1	171.8	88.2	83.6	143	1.1013	13.8665	102	1194.5	4.47	8.42	118	1192	4.43	8.19	15.6863	-0.209293	-0.894855	-2.73159
121	I	3	14.6639	59.7	178.1	91.2	86.9	146	1.20962	13.4543	98	1034.5	4.3	8.23	107	1155.6	4.3	8.03	9.18367	11.7061	0	-2.43013
122	I	3	13.8535	44.4	133.7	97.8	35.9	152.6	1.42562	12.4279	68	743.6	4.44	8.59	75	918.6	4.45	8.3	10.2941	23.5342	0.225225	-3.37602
123	I	3	14.9185	69.4	182.3	91.2	91.1	146	1.44417	13.4744	109	1080.1	4.1	8.29	106	806.5	4.01	7.57	-2.75229	-25.331	-2.19512	-8.68516
124	I	3	14.9925	60.3	179.3	92.2	87.1	147	1.51261	13.4799	96	1195.1	4.4	8.14	103	1118.3	4.29	7.98	7.29167	-6.42624	-2.5	-1.9656
125	I	3	14.9377	62	175.9	92.2	83.7	147	1.52073	13.417	105	852.3	4.52	8.49	115	1219.2	4.38	7.92	9.52381	43.0482	-3.09735	-6.71378
126	I	3	15.0007	69.1	169.5	91	78.5	145.8	1.52486	13.4758	100	1119.3	4.33	8.4	130	1347	4.3	8.47	30	20.3431	-0.692841	0.833333
127	I	3	15.9425	59	169.4	88.6	80.8	143.4	1.55134	14.3912	90	1361.5	4.35	8.54	105	1165.6	4.21	8.13	16.6667	-14.3885	-3.21839	-4.80094
128	I	3	14.9979	72.9	182.1	91.6	90.5	146.4	1.58265	13.4153	93	1244.4	4.55	8.98	125	1518.9	4.56	8.76	34.4086	22.0588	0.21978	-2.44989
129	I	3	15.039	72.4	189	96.7	92.3	151.5	2.24461	12.7944	89	823.3	4.65	8.72	108	1054.7	4.52	7.91	21.3483	28.1064	-2.7957	-9.28899
130	I	3	14.9733	71.3	184.6	98.3	86.3	153.1	2.41867	12.5546	81	789.6	4.57	8.75	112	1095.7	4.51	8.55	38.2716	38.7665	-1.31291	-2.28571
